# Supplementary material for: Case report: Rare novel MIPEP compound heterozygous variants presenting with hypertrophic cardiomyopathy, severe lactic acidosis and hypotonia in a Chinese infant
Source: Front Cardiovasc Med. 2023 Jan 16;9:1095882. doi: 10.3389/fcvm.2022.1095882 (PMC9884671; doi:10.3389/fcvm.2022.1095882)
Supplement: Supplementary file 1 [file Table_1.XLSX]

## Sheet: Sheet1
The primer name	The primer sequence	temperature(℃)
ALB-QF	ACTCAGTGCACTTGTTGAGCTCGT	65
ALB-QR	TCGTCAGCCTTGCAGCACTTCT	65
MIPEP-1QF	GGGCTTGACATTGAAGGCGGC	65
MIPEP-1QR	TGCTGTGCGTCGGAAGGCT	65
MIPEP-10QF	CCCAGGGCATTACTTCCTACAA	60
MIPEP-10QR	ATGAACAGTAGCTGGTTTACATTCT	60
MIPEP-19QF	GATCCAAGTCGGAAACGAGG	60
MIPEP-19QR	CTGTTGCCTCCTGGTGAACG	60
